# Supplementary material for: The Efficiency of Rehabilitation Therapy in Patients Diagnosed with Neurogenic Bladder: A Systematic Review
Source: Medicina (Kaunas). 2024 Jul 17;60(7):1152. doi: 10.3390/medicina60071152 (PMC11278912; doi:10.3390/medicina60071152)
Supplement: Supplementary file 1 [file medicina-60-01152-s001.zip]

Archive with 1 entries (1 files):
- medicina-3089823-supplementary.pdf
